# Supplementary material for: Anammox Bacterial S-Adenosyl-l-Methionine Dependent Methyltransferase Crystal Structure and Its Interaction with Acyl Carrier Proteins
Source: Int J Mol Sci. 2023 Jan 1;24(1):744. doi: 10.3390/ijms24010744 (PMC9821293; doi:10.3390/ijms24010744)
Supplement: Supplementary file 1 [file ijms-24-00744-s001.zip]

Archive with 1 entries (1 files):
- ijms-2094413-supplementary.pdf
